# Supplementary material for: Reduction in O-GlcNAcylation Mitigates the Severity of Inflammatory Response in Cerulein-Induced Acute Pancreatitis in a Mouse Model
Source: Biology (Basel). 2022 Feb 22;11(3):347. doi: 10.3390/biology11030347 (PMC8945657; doi:10.3390/biology11030347)
Supplement: Supplementary file 1 [file biology-11-00347-s001.zip]

Archive with 1 entries (1 files):
- biology-1576425-supplementary.pdf
